# Supplementary material for: Factors Contributing to Tumor Shrinkage after Peptide Receptor Radionuclide Therapy in Patients with Unresectable Neuroendocrine Tumors
Source: Cancers (Basel). 2022 Jul 7;14(14):3317. doi: 10.3390/cancers14143317 (PMC9313286; doi:10.3390/cancers14143317)
Supplement: Supplementary file 1 [file cancers-14-03317-s001.zip]

Archive with 1 entries (1 files):
- cancers-1758590-supplementary.pdf
